# Supplementary material for: Antioxidant and Nitric Oxide Inhibitory Activity of the Six Most Popular Instant Thai Curries
Source: Foods. 2024 Jan 5;13(2):178. doi: 10.3390/foods13020178 (PMC10814089; doi:10.3390/foods13020178)
Supplement: Supplementary file 1 [file foods-13-00178-s001.zip]

Archive with 1 entries (1 files):
- foods-2745146-supplementary.pdf
